# Supplementary material for: Survival Prediction after Curative Resection of Pancreatic Ductal Adenocarcinoma by Imaging-Based Intratumoral Necrosis
Source: Cancers (Basel). 2022 Nov 18;14(22):5671. doi: 10.3390/cancers14225671 (PMC9688323; doi:10.3390/cancers14225671)
Supplement: Supplementary file 1 [file cancers-14-05671-s001.zip]

Archive with 1 entries (1 files):
- cancers-2015793-supplementary.pdf
